# Supplementary material for: Nme protein family evolutionary history, a vertebrate perspective
Source: BMC Evol Biol. 2009 Oct 23;9:256. doi: 10.1186/1471-2148-9-256 (PMC2777172; doi:10.1186/1471-2148-9-256)
Supplement: Additional file 7 — Alignment of chordate Nme proteins. Sequence alignment generated and used by FIGENIX for chordate Nme protein phylogenetic reconstruction. [file 1471-2148-9-256-S7.FAS]

>lcl|XP_002123476_|7719|CIONA~INTESTINALIS|NME_Group1
----MERTFIAVKPDGVQRGLV-GKIIQRFEEKGFKLVALKMITATEDHLKLHYADLATK
KFFPGLVKYMASGPVVAMVWEGQD----VVKTGRVMLGATNPADSA---PGTIRGDFCIH
VGRNICHGSDAVESANKEIALWFKPDELNN------------------------------
-------------Y-KSC-----------------------------------------E
AEWVYE
>lcl|XP_002121438_|7719|CIONA~INTESTINALIS|NME_Group1
SGKAMERTFIAVKPDGVQRGLV-GKIVARFEAKGFKLVAMKMATATEDHLKKHYSDLSSK
PFFAGLVKYMGSGPVVAMVWEGQG----VVKTGRVMLGATNPADSL---PGTIRGDFGIQ
VGRNVCHGSDSVESATKEIGLWFTDCELNA------------------------------
-------------Y-TSC-----------------------------------------S
QSWLYE
>lcl|XP_002206993_|7739|BRANCHIOSTOMA~FLORIDAE|NME_Group_1
AEKNKERSFIMIKPDGVQRGLV-GEVIKRFEQKGFKLVAMKFMQASEDHMKKHYIDLASK
GFYAGLCKYMSSSPVVPMVWEGLG----VVKTGRVMLGETNPADSK---PGTIRGDFCVQ
IGRNLVHGSDSVESAKKEIALWFKDDEIPT------------------------------
-------------YTAG------------------------------------------Q
YDWVYE
>lcl|XP_002206992_|7739|BRANCHIOSTOMA~FLORIDAE|NME_Group_1
----------MVKPNGVQRGLV-GEVIKRFERKGFKLVAMKFMQASEEHMQKHYTHLKSK
GFCAGLCKYMSSSPVVPMVWEGLD----MVRAGRVMLGETDPADSK---PGSIRGDFCVH
VGRNLVHGSDSIENAEKEIALWFREDEIVN------------------------------
-------------Y-KAG-----------------------------------------Q
YDWVYD
>lcl|FD722053_|7757|PETROMYZON~MARINUS|NME 2
-----ERTFLAVKPDGVQRGLV-GEIVGRFEKKGFHLVALKMIHASRELLQQHYIDLKDR
PFYPGLVEYMHSGPVVAMVWQGAN----AVKTARKMLGETKPDDSN---PGTIRGDFAVQ
VGRNIIHGSDSVASAEKEISLWFTAEEVTS------------------------------
-------------W-KSC-----------------------------------------S
HDWVYE
>lcl|FD718234_|7757|PETROMYZON~MARINUS|NME_3/4
----HERTLLAIKPDGVQRRLM-GDIVKRFEGKGLKLVAMKFLKPPVALLQQHYIDLKDK
AFYSSLVQFMNSGPVLAMVWEGNG----VVRTCRRMLGETDPADSA---PGTIRGDFCID
IGRNVIHGIDSEESAQKEISLWFQPEELVT------------------------------
-------------WYSN------------------------------------------T
EAWVYE
>lcl|NP_937818_|9606|HOMO~SAPIENS|NME_1
TMANCERTFIAIKPDGVQRGLV-GEIIKRFEQKGFRLVGLKFMQASEDLLKEHYVDLKDR
PFFAGLVKYMHSGPVVAMVWEGLN----VVKTGRVMLGETNPADSK---PGTIRGDFCIQ
VGRNIIHGSDSVESAEKEIGLWFHPEELVD------------------------------
-------------Y-TSC-----------------------------------------A
QNWIYE
>lcl|NP_032730_|10090|MUS~MUSCULUS|NME_1
-MANSERTFIAIKPDGVQRGLV-GEIIKRFEQKGFRLVGLKFLQASEDLLKEHYTDLKDR
PFFTGLVKYMHSGPVVAMVWEGLN----VVKTGRVMLGETNPADSK---PGTIRGDFCIQ
VGRNIIHGSDSVKSAEKEISLWFQPEELVE------------------------------
-------------Y-KSC-----------------------------------------A
QNWIYE
>lcl|XP_420097_|9031|GALLUS~GALLUS|NME_1
MASISERTFIAIKPDGVQRGLV-GEIIRRFEQKGFKLVAMKLTHASEDLLREHYIDLKDR
PFYAGLVQYMHSGPIVAMVWEGLN----VIKTGRVMLGETNPMDSK---PGTIRGDLCVQ
VGRNIIHGSDSLESAEAEINLWFSPEELVD------------------------------
-------------Y-RSC-----------------------------------------A
HEWIYE
>lcl|ENSACAESTP00000008767_|28377|ANOLIS~CAROLINENSIS|NME_1
---MSERTFIAIKPDGVQRGLV-GEIIKRFEQKGFKLVAMKFMHASEDLLREHYIDLKDR
PFYAGLVRYMHSGPVVAMVWEGLN----VVKTGRVMLGETNPADSK---PGTIRGDFCVQ
VGRNIIHGSDSVESAETEINLWFAPEELVD------------------------------
-------------Y-TRC-----------------------------------------D
HAWIYD
>lcl|NP_001018148_|9606|HOMO~SAPIENS|NME_2
-MANLERTFIAIKPDGVQRGLV-GEIIKRFEQKGFRLVAMKFLRASEEHLKQHYIDLKDR
PFFPGLVKYMNSGPVVAMVWEGLN----VVKTGRVMLGETNPADSK---PGTIRGDFCIQ
VGRNIIHGSDSVKSAEKEISLWFKPEELVD------------------------------
-------------Y-KSC-----------------------------------------A
HDWVYE
>lcl|NP_032731_|10090|MUS~MUSCULUS|NME_2
-MANLERTFIAIKPDGVQRGLV-GEIIKRFEQKGFRLVAMKFLRASEEHLKQHYIDLKDR
PFFPGLVKYMNSGPVVAMVWEGLN----VVKTGRVMLGETNPADSK---PGTIRGDFCIQ
VGRNIIHGSDSVESAEKEIHLWFKPEELID------------------------------
-------------Y-KSC-----------------------------------------A
HDWVYE
>lcl|NP_990378_|9031|GALLUS~GALLUS|NME_2
MAANCERTFIAIKPDGVQRGLV-GEIIKRFEQKGFRLVAMKFVHASEDLLKQHYIDLKDR
PFYPGLVKYMNSGPVVAMVWEGLN----VVKTGRVMLGETNPADSK---PGTIRGDFCIQ
VGRNIIHGSDSVESAQKEISLWFKPAELID------------------------------
-------------Y-RSC-----------------------------------------A
HDWVYE
>lcl|ENSACAESTP00000008779_|28377|ANOLIS~CAROLINENSIS|NME_2
MAPNTERTFIAVKPDGVQRGLV-GEIIKRFEQKGFRMVAMKLLHASEELLKEHYIDLKDK
PFYPGLVKYMNSGPIVAMVWEGLN----VVKTGRLMLGETNPADSK---PGTIRGDFCIQ
VGRNIIHGSDSVESAQKEINLWFKPAELVD------------------------------
-------------F-KSC-----------------------------------------A
HDWIYE
>lcl|NP_001005140_|8364|XENOPUS~TROPICALIS|NME_2
MAANKERTFIAIKPDGVQRGLM-GEIIKRFEQKGFYLVAMKFVQASKDLLKQHYIDLKDR
PFYPGLVDYMSSGPVLAMVWEGLN----VVKTGRVMLGETNPADSK---PGTIRGDFCIQ
VGRNIIHGSDSVESANKEIALWFEDKELVE------------------------------
-------------Y-KCC-----------------------------------------A
HEWVYE
>LCL|NP_956264_|7955|DANIO~RERIO|NME2A
MSGNEERTFIAIKPDGVQRGLV-GEIIKRFEQKGFKLVAMKLIQADEDLLRQHYSDLKDR
PFFPGLVSYMSAGPVVAMVWEGFN----VIKTGRVMLGETNPIDSK---PGTIRGDFCVQ
VGRNIIHGSDSVESANTEINLWFKPDEICD------------------------------
-------------Y-TKC-----------------------------------------Q
ESWINS
>lcl|ENSTRUP00000014520_|47663|TAKIFUGU~RUBRIPES|NME_2A
MADLDERTFIAVKPDGVQRGIV-GEILKRFEMKGFKLVGMKMLQASEDLLMKHYIDLKER
PFFPSLIKYMSSGPVVAMVWEGKG----VVKTGRVMLGETNPAESK---PGTIRGDFCID
VNRNIIHGSDSVESAKKEISLWFQEGELVS------------------------------
-------------Y-KSC-----------------------------------------A
FDWLY-
>lcl|NP_571001_|7955|DANIO~RERIO|NME_2B1
MSAKTERTFIAAKPDGVQRGLM-GEIIKRFEQKGFRLVAMKFLQASEDLLKQHYIDLKDR
PFYPGLVKYMSSGPVLAMVWEGLN----VVKTGRVMLGETNPADSK---PGTIRGDFCIE
VGRNIIHGSDSVDSANTEISLWFKPEELVS------------------------------
-------------F-KSC-----------------------------------------A
QQWIYE
>lcl|NP_571002_|7955|DANIO~RERIO|NME_2B2
MAGKTERTFIAVKPDGVQRGLM-GEIIKRFEQKGFRLVAAKFVQASEDLAKQHYIDLKDQ
PFYAGLVKYTSSGPLLAMVWEGLN----VIKTGRVMLGETDPFASK---PGTIRGDFCIE
VGRNLIHGSDSEKSAATEVSLWFKPEELVS------------------------------
-------------Y-RSC-----------------------------------------A
QEWIYE
>lcl|ENSTRUP00000001870_|47663|TAKIFUGU~RUBRIPES|NME_2B
----MQRTFIAVKPDGVQRGLC-GEIIKRFEQRGFRLVAAKFMQASEEHMKNHYLDLKDK
PFYEGLCKYMSSGPVLAMVWEGQN----IVKLGRMMLGETNPAESR---PGSIRGDLCID
IGRNIVHGSDTLENAKAEINLWFKPEELVS------------------------------
-------------Y-TSC-----------------------------------------A
QAWLYE
>lcl|NP_002504_|9606|HOMO~SAPIENS|NME_3
CTGAHERTFLAVKPDGVQRRLV-GEIVRRFERKGFKLVALKLVQASEELLREHYAELRER
PFYGRLVKYMASGPVVAMVWQGLD----VVRTSRALIGATNPADAP---PGTIRGDFCIE
VGKNLIHGSDSVESARREIALWFRADELLC------------------------------
-------------WEDS------------------------------------------A
GHWLYE
>lcl|NP_062704_|10090|MUS~MUSCULUS|NME_3
YSGVNERTFLAVKPDGVQRRLV-GEIVRRFERKGFKLVALKLVQASEELLREHYVELREK
PFYSRLVKYMSSGPVVAMVWQWLD----VVHASRALIGATDPGDAM---PGTIRGDFCME
VGKNVIHGSDSVESAHREIALWFREAELLC------------------------------
-------------WEDS------------------------------------------A
GHWLYE
>lcl|XP_414714_|9031|GALLUS~GALLUS|NME_3
RCGVAERTFIAIKPDGVQRHLV-GEIVRRFERKGFKLVGLKLLQASEELLKEHYIALQDR
PFYARLVKYMSSGPVVAMVWQGLD----VVRMARTMIGETNPAESR---PGTIRGDFCIE
VGKNVIHGSDSVESAQKEISLWFRPEELTC------------------------------
-------------WEDA------------------------------------------S
ERWIYE
>lcl|ENSACAP00000003455_|28377|ANOLIS~CAROLINENSIS|NME_3
YTGVNERTFVAIKPDGVQRHLV-GEIIWRFEKKGFKLVAMKLVQASEDLLKEHYISHRGQ
AFYPRLIKYMSSGPVVAMVWQGLE----VVKAARTMIGETNPVDAK---PGTIRGDFCID
IGMNVIHGSDSVESAQREISLWFEAKELTC------------------------------
-------------WEDT------------------------------------------A
EHWIYE
>lcl|NP_001005115_|8364|XENOPUS~TROPICALIS|NME_3
WTGINERTFLAIKPDGYQRRLI-GEIIRRFEKKGFHLVAMKIMQASEQLLKQHYIALQDK
PFYDRLVKYMGSGPVVAMVWQGLD----VVKTARLMIGETNPAHSL---PGTIRGDFCVD
VGRNVIHGSDSRESAQREIALWFQPDELVC------------------------------
-------------WQDS------------------------------------------T
ESWIYE
>lcl|NP_571003_|7955|DANIO~RERIO|NME_3
WTGANERTFLAVKPDGVQRRLV-GEIIRRFERKGFKLVGMKLLQASEAQLRQHYWELREK
PFYNGLVKYMSSGPIVAMVWQGLD----VVKTARKMLGETNPADSL---PGTIRGDYCVE
VGRNVIHGSDSVESAAREISLWFEDHELFC------------------------------
-------------Y-EEC-----------------------------------------G
QHWIYA
>lcl|ENSTRUP00000011464_|47663|TAKIFUGU~RUBRIPES|NME_3
WTGVNERTFIAVKPDGVQRKLV-GEIVRRFERKGFKLVGLKLMQASEDLLRTHYSDLRSR
PFFGKLVHFMNSGPVVAMVWQGQD----VVKTARKMLGETNPADSL---PGTIRGDYGVE
MSRNVIHGSDSLESAQKEISLWFHPHELQN------------------------------
-------------W-ESS-----------------------------------------S
NSWIYN
>lcl|NP_005000_|9606|HOMO~SAPIENS|NME_4
PSWTRERTLVAVKPDGVQRRLV-GDVIQRFERRGFTLVGMKMLQAPESVLAEHYQDLRRK
PFYPALIRYMSSGPVVAMVWEGYN----VVRASRAMIGHTDSAEAA---PGTIRGDFSVH
ISRNVIHASDSVEGAQREIQLWFQSSELVS------------------------------
-------------WADGG-----------------------------------------Q
HSSIHP
>lcl|NP_062705_|10090|MUS~MUSCULUS|NME_4
PPWPQERTLVAVKPDGVQRRLV-GTVIQRFERRGFKLVGMKMLQAPESILAEHYRDLQRK
PFYPALISYMSSGPVVAMVWEGPN----VVHISRAMIGHTDSTEAA---PGTIRGDFSVH
ISRNVIHASDSVDGAQREIELWFQSSELLN------------------------------
-------------WADGG-----------------------------------------H
HSSCYP
>lcl|AAB99857_|9031|GALLUS~GALLUS|NME_4
-----EQTLVLVKPDAVQRRLV-GDVIGRFERRGFKLVAMKLLQADRGLLDRHYQHLQQK
SFYPALLAYMTSGPLVAMVWEGYN----VVRSTRAMVGDTDSAQAA---AGTIRGDLSMH
VSRNVVHASDSVETALREIGFWFQRDELVA------------------------------
-------------W-ESG-----------------------------------------D
SQYTYG
>lcl|ENSACAP00000016602_|28377|ANOLIS~CAROLINENSIS|NME_4
-----ERTLIAVKPDGVQRRLL-GDVIKCFERRGFKLVGLKLLQANEGILAQHYQHLQKK
PFYQELVQYMTSGPVVAMVWEGHE----VVKASRAMVGETNPAEAR---PGTLRGDFSVH
VSR---------------------------------------------------------
------------------------------------------------------------
------
>lcl|NP_001039239_|8364|XENOPUS~TROPICALIS|NME_4
VAGVCERTLIAVKPDGVQRKLV-GEIIKRFEQRGFTLVGLKLLQASEGILAEHYHDLRRK
PFYPALLRYMASGPVVAMVWEGHN----VVRTSRAMVGDTDSSQAK---PGTIRGDFSVH
ISRNVIHASDSVEVAEREISLWFHSGELIS------------------------------
-------------W-ETS-----------------------------------------D
QSHLYQ
>lcl|NP_957489_|7955|DANIO~RERIO|NME_4
FSGVNERTLVAVKPDGVQRRLI-GEVIKRFEQRGFRLVGLKMLQAPDKLLAQHYVSLQKK
PFYSSLLYYMTSGPIVAMVWEGHN----VVKTSRMMVGDTDPAAAA---PGTIRGDFSVH
ISRNVVHASDSVEGAQREISLWFHRSELVD------------------------------
-------------W-EGC-----------------------------------------D
HKNIYH
>lcl|ENSTRUP00000012573_|47663|TAKIFUGU~RUBRIPES|NME_4
HPPEKERTLIVVKPDGVQRRLV-GRIVQRFEQRGFKLVGLKLLQVSEDLLAQHYQQLRSK
PFYPDLVQYMTSGPVVVMAWEGHQ----VIQSSRKMVGHTNPAEAQ---AGTVRGDFSLH
VSRNVVHASDSPEGALRELQLWFQGQELLN------------------------------
-------------W----------------------------------------------
------
>lcl|NP_001154961_|7719|CIONA~INTESTINALIS|NME_5
PQIYTERTLGIVKPDAMDKV---VEIEDIILRNGFTILQKRKVHLSPEQASDFYVEHYGK
MFFPSLVAYMSSAPITVFVLAKNK----SIASWRELIGPTNPFKARETHPGCLRDTYGKD
QTRNAVHGSDSFHSAEREIRFMFHDSIVEP-----------IAVGQATKDYLAKEVNPTM
LKG----------LTQLC-------------------------------KEKPGDPVMWL
AEWLID
>lcl|XP_002211295_|7739|BRANCHIOSTOMA~FLORIDAE|NME_5
-----ERTLALIKPDAIDKA---EEIEDIILRSGFTILQKRKVHLTPEQASDFYAEHYGK
MFFPSLVGYMSSGPIVAMVLARDK----CIGYWRDLIGPTNTYKARETHPDSLRAIYGTD
DQRNAVHGSDSYSSSEREVRFMFPDSVIEP-----------IPAGQAARDYLARHVNPTL
LGG----------LTELC-------------------------------KQKPEDPVTWL
ADWMIE
>lcl|DW023083_|7757|PETROMYZON~MARINUS|NME_5
-----PRTLAIVKPEALEAA---TQIRECIAQAGFTVLQCRRVHLSPEQGSELYSEHFGK
MIFPSLVAYMSSGPVLAMVLARHR----ATELWQQLMGPRNSEKARQSHPDSLRALYGTD
ELRNAVHGSDNPAAAEREIRFFFPDAVLEP-----------IPESPAAREYLERSVNPTL
LAG----------LTQLC-------------------------------KHKPADPVVWL
ADWLVR
>lcl|NP_003542_|9606|HOMO~SAPIENS|NME_5
-----EKTLAIIKPDIVDKE---EEIQDIILRSGFTIVQRRKLRLSPEQCSNFYVEKYGK
MFFPNLTAYMSSGPLVAMILARHK----AISYWLELLGPNNSLVAKETHPDSLRAIYGTD
DLRNALHGSNDFAAAEREIRFMFPEVIVEP-----------IPIGQAAKDYLNLHIMPTL
LEG----------LTELC-------------------------------KQKPADPLIWL
ADWLLK
>lcl|NP_542368_|10090|MUS~MUSCULUS|NME_5
-----EKTLALIKPDVVDKE---EEIQDIILGSGFTIIQRRKLHLSPEHCSNFYVEQYGK
MFFPNLTAYMSSGPLVAMILARHK----AISYWKELMGPSNSLVAKETHPDSLRAIYGTD
ELRNALHGSNDFAASEREIRFMFPAVIIEP-----------IPIGQAAKDYINLYVAPTL
LQG----------LTELC-------------------------------KEKPPDPYLWL
ADWLMK
>lcl|XP_414687_|9031|GALLUS~GALLUS|NME_5
-----EKTLALIKPDVVAKE---EEIEDLILRSGFMIVQKRKLQLSPEQCSIFYADQYGK
MFFPNLAAYMSSGPSVAMILARHR----AVSYWKELLGPSNSIKARMTHPHSLRAIYGTD
DLRNGLHGSLSTSSAEREIRFMFPEVISEP-----------IPAGQRARDYLNLHVNPTL
LAG----------LTALC-------------------------------KEKPADPMTWL
ADWLME
>lcl|ENSACAP00000016699_|28377|ANOLIS~CAROLINENSIS|NME_5
-----ERTLAIIKPDIINKE---VEIEDIILRSGFTITQKRKLQLSPEQCSNFYVEQYGK
MFFPNLTSYMSSGPLIAMVLARHQ----AISYWKDLLGPSSSFVARERYPDSLRAIYGTD
DLRNGLHGSASFAAAEREIRFMFPEVIIEP-----------IPVGQAAKDYLNLYVTPTL
LKG----------LTELC-------------------------------KKKPADPFIWL
ADWLIE
>lcl|NP_001072619_|8364|XENOPUS~TROPICALIS|NME_5
-----ERTLAIIKPDVLHKA---EEIEDIILRCGFHIVQKRKVHLSPEQCSDFYSDQYGK
MFFPSLTAYMSSGPIIAMTLARYN----AISYWKELIGPTNSLKAKETHPESLRAIYGTD
DLRNALHGSYCFTSAEREIRFMFPEALIEP-----------VPIGQAANTYLNLFVNSTL
IAG----------LTELC-------------------------------KQKPTDPYIWL
ADWLLK
>lcl|NP_001002516_|7955|DANIO~RERIO|NME_5
-----ERTLALIKPDAIHKT---DEIEDIILQSGFTILQKRRLQLSPEQCSDFYAEHYGK
LHFPHLTAFMSSGPVVALALARDQ----AIATWKAIMGPVSSIKARETHPDCLRARFGTC
DLRNAVHGSETFSAAEREIRFMFPHSVIEP-----------IPMGEAAKDYLSRFINPTL
LVG----------LTELC-------------------------------KIKPEDPYTWL
ADWLMN
>lcl|ENSTRUP00000001405_|47663|TAKIFUGU~RUBRIPES|NME_5
-----QQTLALVKPDVVHVA---DQIEDQILNSGFTILQKRKLQLSPEHCSDFYADQYGT
PHFPSLTAFMSSGPVIAMVLARDD----AVAHWNHLIGPANSVIAKKTHPDSLRAKYGTS
ELQNALHGSESLAAAVKEIRFMFPNTLIEP-----------LPSRLEIKEYLNTYVNPTL
LRG----------LTEVC-------------------------------KHKPFNPCIWL
ADWLLK
>lcl|ENSCINP00000027945_|7719|CIONA~INTESTINALIS|NME_6
-----EATLAILKPDVANNPWAVQNITQTIRKKDFVLLQQTRTRWTKNDAEKFYEAHAGR
FFHRRLVESMTSGPIIALVLARVN----AVAEWRDIIGGTKVCKTKYIQPYSIRGEFGLS
DTRNSVHGSDSMHSAVQEINAFFPSFDVMG------------------------------
---------------EL-------------------------------------EKYKLG
KRNIHE
>lcl|XP_002217997_|7739|BRANCHIOSTOMA~FLORIDAE|NME_6
GCGRLQLTLALIKPDIHGHPRLYRHLVDTVLQNRLLFVRSRVLRWSQKDSGHFYAEHEGR
FFYNRLVGFMASGQMSAHILAGEH----AIRRWRELMGPTKTFRAQFTHRNSIRGQFGLT
DTRNCTHGADSEDSARREIAIFFPEFDAKT------------------------------
-------------WWKE------------------------------------------H
SEFFKE
>lcl|EE741045_|7757|PETROMYZON~MARINUS|NME_6
--RGLQLTLALLKPDALAHGIAWEAVHQDVLKNKFLIVKSKELRLKRSDSERFYAAHKGK
FFFQRLVEFMASGPIRVYVLAHHD----AVRGWRELMGPTKVFRAVHTAPESIRACYGLT
DTRNTTHGSDSSASALQEISFFFPEFDVAC------------------------------
-------------W---------------------------------------------C
NTWEPA
>lcl|NP_005784_|9606|HOMO~SAPIENS|NME_6
-----QLTLALIKPDAVAHPLILEAVHQQILSNKFLIVRMRELLWRKEDCQRFYREHEGR
FFYQRLVEFMASGPIRAYILAHKD----AIQLWRTLMGPTRVFRARHVAPDSIRGSFGLT
DTRNTTHGSDSVVSASREIAAFFPDFSEQR------------------------------
-------------WYEE------------------------------------EEPQLRC
GPVCYS
>lcl|NP_061227_|10090|MUS~MUSCULUS|NME_6
-----QLTLALIKPDAVAHPLILEAVHQQILSNKFLIVRTRELQWKLEDCRRFYREHEGR
FFYQRLVEFMTSGPIRAYILAHKD----AIQLWRTLMGPTRVFRARYIAPDSIRGSLGLT
DTRNTTHGSDSVVSASREIAAFFPDFSEQR------------------------------
-------------WYEE------------------------------------EEPQLRC
GPVHYS
>lcl|XP_424474_|9031|GALLUS~GALLUS|NME_6
-----QLTLALLKPDAVAHPLVLEAVHETILSNRLLIVRAKELRCGREQSRRFYREHAGQ
FFYQRLVEFMASGPMWAYILAHEN----AISLWRSLMGPTKVFRARNCVPDSIRGAYGLT
DTRNTTHGSDSPASASREIAFFFPEFNEQL------------------------------
-------------WYQQ------------------------------------EEPRLRC
GQMYYN
>lcl|ENSACAP00000008165_|28377|ANOLIS~CAROLINENSIS|NME_6
-----QLTLAVVKPDAMAHPLILQAVHRIIVENKFLIIRSKDLLWNRQQSQRFYQEHSGR
FFYQRLVEFMASGPMRAYILAHQE----AISLWRSLMGPTKVFRAQHTHPESIRGAFGLT
DTRNTVHGSDSATSASREIAFFFPEFSEEA------------------------------
------------------------------------------------------------
--WFRD
>lcl|NP_001123709_|8364|XENOPUS~TROPICALIS|NME_6
WVRPLQLTLALIKPDAVANPVISEAVHQKILENNFLIIRHKELHWRSTDSQRFYCEHKGR
FFYQRLVEFMSSGPMQAYILAHED----AVQLWRNLMGPTKVFRARIVAPGTVRGDLGLT
DTRNTTHGSDSVESACREITFFFPEFNTSD------------------------------
-------------WYEK------------------------------------QEPRYRT
GPVFYD
>lcl|NP_571672_|7955|DANIO~RERIO|NME_6
CVKALQLTLAVIKPDAMAHPLILEALHQKILEN-FIIIRKKDLIWRKADSEMFYAEHSGR
FFFQRLVEFMSSGPMRAYILARED----AITHWRTMMGPTKVFRARFSSPETLRGKYGLT
DTRNTTHGSDSIESAKREISFFFPEFSAEE------------------------------
-------------WMMR------------------------------------EEPHFRL
GHTEYN
>lcl|ENSTRUP00000019600_|47663|TAKIFUGU~RUBRIPES|NME_6
MAKVLQLTLAVIKPDAVAHPLMLEALHQRILDNSFVIVRCKDLVWRRQDSERFYAEHSGR
FFYQRLVEFMSSGPMRAYVLARED----AIRHWRDLMGPTKVFRARHTSPASIRAQFGLT
DTRNTTHGSDSVESAEREIRFFFPEFCVED------------------------------
-------------WMKK------------------------------------EEPLFRA
GQIQYD
>lcl|NP_001155162_|7719|CIONA~INTESTINALIS|NME_7
LISKKEKTFALIKPDATSKL---GVILNGLRDRNIKVTKAQMVQMTRTDAVKFYDEHQSK
PYFNSILEYITSGPVIAMEIVGSG----VVQKWLEMLGPSDPSEARTSNPKSIRAMFGTD
ELKNTAHGSINATAAAKELEFFFPSSGAAF-GLVGDIISVIMDAGFDITALSMQTVQKAN
AEEFYEIYKGVVAVDELCNGSCVVLEINDQDVPSKFRQLCGPSDPEIGRHLRPKTLRAMF
GKDAIQ
>lcl|XP_002244666_|7739|BRANCHIOSTOMA~FLORIDAE|NME_7
LGDKKEKTLGMIKPDALDRM---GMILDMISHKGLLVTKAKMVLLAQPTYVQIHAVYMQK
RFFASTLKFLPVG-------EGHNMLPRTLPSYR-LAQMSILYLYRP-----VRTPFSTN
NTRNAVHGSDSKESATREAEFFFPSAGPSR-GQTGKIVQAIVDAGFEISALQMFHLERAN
AEEFIEVYKGVVAVSQLCAGPSVAMEIKDGNTPQSFREFVGPADPEIARHLRPRTLRAIF
GKDKIQ
>lcl|NP_037462_|9606|HOMO~SAPIENS|NME_7
LGSRKEKTLALIKPDAISKA---GEIIEIINKAGFTITKLKMMMLSRKEALDFHVDHQSR
PFFNELIQFITTGPIIAMEILRDD----AICEWKRLLGPANSGVARTDASESIRALFGTD
GIRNAAHGPDSFASAAREMELFFPSSGGCG-GLLGKILMAIRDAGFEISAMQMFNMDRVN
VEEFYEVYKGVVTVTEMYSGPCVAMEIQQNNATKTFREFCGPADPEIARHLRPGTLRAIF
GKTKIQ
>lcl|NP_612187_|10090|MUS~MUSCULUS|NME_7
LGSRKEKTLALIKPDAVSKA---GEIIEMINKSGFTITKLRMMTLTRKEAADFHVDHHSR
PFYNELIQFITSGPVIAMEILRDD----AICEWKRLLGPANSGLSRTDAPGSIRALFGTD
GVRNAAHGPDTFASAAREMELFFPSSGGCG-GMLGKNLIAIRDACFGMSAIQMFNLDRAN
VEEFYEVYKGVVSVTELCSGPCVAIEIQQSNPTKTFREFCGPADPEIARHLRPETLRAIF
GKTKVQ
>lcl|ENSGALP00000024531_|9031|GALLUS~GALLUS|NME7
LGSRKERTLALIKPDATPKI---GELVDIIINAGFTITKAKMMVLSRKEAVDFYVDHQSK
PFYNELLQFITSGPVVAMEILRDD----AVCKWKTLLGPANSAVARTDEPDSIRANFGHD
GIRNAAHGPDSVASAARELELFFPSSGGHG-GLAGKIIKAIINEGFQISALQMFNMERAN
VEEFYEIYKGVVAVTELCSGPCIAMEIIQPEPPKVFRDFCGPSDPEIARHLRPGTLRAVF
GKNKIQ
>lcl|ENSACAP00000010447_|28377|ANOLIS~CAROLINENSIS|NME_7
LGSSKERTLALLKPDAALKL---GDILDLIINSGFTISKAKMMQLSRAEATDFHADHLSK
PYY-ELLEFITSGPVVALEILGDD----AISRWKNLLGPANSVVARSDSPDSIRALFGTD
GIRNVAHGPDSFASAARNLQLFFPKCSTGL---TGKIIKSIIDKGFEISALQMFYMDRAN
ADEFYAIYKGVVAVVELCSGPCIALEIRQIDPEKIFRDFCGPSDPEIARYLRPGTLRAIY
GKNKIQ
>lcl|NP_988903_|8364|XENOPUS~TROPICALIS|NME_7
VGSKKEKTLALIKPDAVTKM---GSIIEAILDSGFVISKAKMVLLLRTEAMDFYNEHHSK
SFFSDLISFMTSGPIVAMEVVGDE----AVSSWRKLLGPTNSSIARSELPQSIRARFGTD
GTKNAAHGSDSIASAARELEFFFPSSGGRA-GLTGKILNAILDAGFEISAMQMFTIERAN
AEEFCEIYKGVVAIVELCSGPCIALEIRDAEAPKRFRDFCGPADPEIARHLRPKTLRARF
GKNKIK
>lcl|NP_571004_|7955|DANIO~RERIO|NME_7
LCSKKERTLAMIKPDAVSKV---GDIIQMIYDANLIVTKAKMTKLTWKQAADFYMEHQSK
SFFNNLVQFVSSGPVIAMELMGDE----AVSTWRKVLGPTDSGVAQKEAAHSLRGQFGTD
GTKNAGHGSDSLASAARELEYFFPSTAGHG-ALAGKILKSIIENGFEISALQMFNMDRAN
AEEFLEVYKGVVAVDELCSGPCMALEIHAPDAPRTLREFCGPADPEIARPLRPKTFRALY
GKNKLQ
>lcl|ENSTRUP00000012937_|47663|TAKIFUGU~RUBRIPES|NME_7
LGSKKERTLALIKPDAVTKI---GEVLEKIYASNLIVTKAKMTKLTWSQAADFYAEHQSK
PFFNNSVHFLSSGPVVAMELMGDE----AVSVWKKFLGPAESSGAQREAPQSARAQFGTD
GIRNFGHGSDSLAAAARELEFFFPSTIGYG-GLTGKILNTISEAGFEMLALQMFNVDRAN
AEEFFEVYKGVVPVNELCSGACMALEILDTDQQQSFRDLCGPADPEVSRLLRPNTLRALF
GKDKVK
>lcl|NP_001027618_|7719|CIONA~INTESTINALIS|NME_8
GVVSKQITVALIKPDVVQNGQV-DEILQKISEAGIEVLADEERMLTVEEARDFYKNKEEE
EYFDQLIDYVTSGPCRVLVLTKGESGEGVVTLWRDIIGPFDAAVAKEENPDSLRAIYGTD
ATSNALHGSSSTEEAVRELGFFFPDFKPPTPDEKEQIMGKLKEAGFMISCQKDMNLSKEI
ASEIYKSKEGS-EIDHMTSGPTLMMVLSAENAVEKLRDIMGPTDPEVAKESHPESLRAMF
AKSILE
>lcl|XP_002217610_|7739|BRANCHIOSTOMA~FLORIDAE|NME_8
AGPQKEVTVAIIKPDAVQAGHV-EDIIQRVKDAGFEILAQEERMLTEEEAREFYSHKADE
EFFDELVAFMASGPSHVLVLSKGDAGAEVIDEWRKIIGPFDSTVAKEEAPDRLRAQYGTD
KSMNALHGSDSHEMATRELAFFFPNFQVSFPEHKDEIIARIKEAGFNIAFQKETSLTEEL
AQQLYTEHEGK-EVEHMTSGPSLFMVLSVEDAVERFRELMGPTDPEVAKEQCPDSLRAQF
ASDMLK
>lcl|NP_057700_|9606|HOMO~SAPIENS|NME_8
ESVQELYSIAIIKPDAVISKKV-LEIKRKITKAGFIIEAEHKTVLTEEQVVNFYSRIADQ
CDFEEFVSFMTSGPSLALVLLRDN----GLQYWKQLLGPRTVEEAIEYFPESLCAQFAMD
LPVNQLYGSDSLETAEREIQHFFPLQSTLGPEQREQILKIVKEAGFDLTQVKKMFLTPEQ
IEKIYPKVTGKDFYKDLMLSVGPSMVMTKWNAVAEWRRLMGPTDPEEAKLLSPDSIRAQF
GISKLK
>lcl|NP_853622_|10090|MUS~MUSCULUS|NME_8
ESAAEVYNMAIIKPDAVLMRKN-IEVREKIAKEGFVIEIQENLILPEEVVREFYTHIADQ
PDFEEFVVSMTNGHSYVLALRREN----GVEYWKTLIGPKTIEEAYASHPQSLCVQFASG
FPTNQFYGSSSKAAAEKEIAHFFPPQSTLAITHKERMEILKKEAGFELTLMKEMHLTPEH
ANKIYFKITGKDFYKNVVLSLGMSLVMTKWNAVAEWRRMVGPVDPEEAKLLSPESLRAKY
GLDILR
>lcl|XP_426021_|9031|GALLUS~GALLUS|NME_8
EETVPEVTVGIIKPDDVSEGRV-EEIKRKIRDAGFGIAASEEKMLTEEQIREFYTKRREQ
PDFDDFVQFMMSGPTLVLALTRQN----AIQHWRDLLGPKTIEEAK-KVPNSLRAKYAID
IAINQLHGSSSVNDAQKELEFFFPQEHTLAPNHKDEIMQKVKDAGFTISKVKEEALTREM
ATQFYKDHEGKPFFEELCMTEGPSVIMTKENAVQEWRKLMGPTDPEVAKESCPESIRAQF
AQNILS
>lcl|ENSACAP00000017404_|28377|ANOLIS~CAROLINENSIS|NME_8
ILKNLEKKVVIIKPDAVALEKV-DKIKETIVGAGFNIMAEEEKTLTEEQIRDFYQSKSEE
PDFEDFVTFMLSAPTLALALVQER----AIQKWRSLLGPKIVEEAKEQCPMSLRAEFAVD
APINQLHGSTTPDQAQRELEFFFPVENTLAPEHKDEIINKVKQAGFIISEMKETQITPEM
AAQFYKAQENQPFFGQLYMSNGPSMVMTKENAVEDWRKLMGPTDPEKAKETNPDSLRAQF
AKDILR
>lcl|NP_001121456_|8364|XENOPUS~TROPICALIS|NME_8
VPAGKSYTVAIIKPDAVAHGKT-DEIIMKIQESGFEILANEESTMTESEAREFYQHREGE
EKFQELIQFMSSGPCHVLIISKSDEDEDVIPAWREFIGPTDVEIAKKEKPESLRAQYGTE
VLYNAVHGSNDREQASRELAFFFPNFKISNPEHRDEILEQIQGTGFTISQIKEANLSREM
AEEFYKEHKGK-PVNYMCRGPCLMMILSKENAVQEWRSLMGPTDPTEAQKVSPDSLRAKF
AKSILQ
>lcl|NP_001082944_|7955|DANIO~RERIO|NME_8
VPTDKSYTVAIIKPDVVAHGKA-DEIIMKIQDAGFVILAHEERTLTEAEAQDFYQHKAAE
PYFQELVQFMSSGPSHVLVISKTEGCEDVIPAWREFIGPADVEEARREQPESLRAQYGSE
SLLNGLHGSSDRERASRELAFFFPNFSFSVPQHKEEILEEIQAQGFTISQLKDTILSREM
AEEFYKEHREKPFFSQLV------------------------------------------
-DYMCR
>lcl|ENSTRUP00000026461_|47663|TAKIFUGU~RUBRIPES|NME_8
IIANKSYTVAIIKPDAVAHGKV-NEIIMKIQNAGFQILAHEERRLTEDEARDFYRHKTAE
PCFEDLVRFMSSGPSHILILSQAEGSANVVPAWREFIGPADTEEAKRERPERLRAQYGTE
ALSNAVHGSENIEQASRELAFFFPNFRMASPEHKETILEEIRGSGFSVVQSKEMVLTKEM
AEELYMEHKEK-PVEFMSSGPCMMLILNKENAVEEWRAMMGPADPEQAKATCPNSMRARF
ASNILH
>lcl|NP_835231_|9606|HOMO~SAPIENS|NME_9
DMVSSERTLAIIKPDAVAHGKT-DEIIMKIQEAGFEILTNEERTMTEAEVRLFYQHKAGE
EAFEKLVHHMCSGPSHLLILTRTEGFEDVVTTWRTVMGPRDPNVARREQPESLRAQYGTE
MPFNAVHGSRDREDADRELALLFPSLKFSD------------------------------
-----------------------------------------------------KDTEAPQ
GESSTQ
>lcl|XP_893103_|10090|MUS~MUSCULUS|NME_9
DIASSGKTLGIIKPDAVAHGKA-EEIIMKIQEAGFDILLKEERTLTEAEMQAFYQHRARE
EAFERLVHHMCSGPSHLLILTKTEGTEDVVTAWRTFLGPCDPNVARREHPESLRAQYGTE
MPFNAVHGSRDREDANRELALLFPSFKFSD------------------------------
-----------------------------------------------------KDKEAPP
GEPSQQ
>lcl|ENSCINP00000026020_|7719|CIONA~INTESTINALIS|NME_10
RIYLFDHIASITVDDCVDCCIIVGPVMGSIFIRDCEIVACQQFRTRDCSKLDVFLSCATQ
PNYDGLKEQFEKSQLSLFCNNWCNHDFTPVTENSSLISEECSLNEMF--PGLLNISTNRG
SVVLVSLGSRPKPSLDSCFVAVFPSNSSYQ-----VARNIVLKDKCVLVQIREINLTVGD
LKRIFP-------NSDL--------------------------------SVHHAAISSGS
VIGIEL
>lcl|XP_002243612_|7739|BRANCHIOSTOMA~FLORIDAE|NME_10
NIFIFDHAATITIDDCVNCRIFLGPIKGSVFLRDCKMFACQQFRTRDCKKIDCFLSCATQ
PSYPELESQFAAAGLSIFNNNWSNHDFTPVPGWGLLSEDVKVEDCLP-NPTTVQISTQSQ
SVIPITRGSRRKMSDESCLVVFFSGDADNR-DLARQFLRKMAAVNCALMQTKEISMTGDD
VRRVFGSS-AEHFIP----GPVIGIE------------YNGTNSVHVCKENVQAVVGTAA
AVVYTS
>lcl|NP_008846_|9606|HOMO~SAPIENS|NME_10
NIYIFDHSATVTIDDCTNCIIFLGPVKGSVFFRNCRTLACQQFRVRDCRKLEVFLCCATQ
PYYPELAFQFKDAGLSIFNNTWSNHDFTPVSGWSLLPEDAVVQDYVP-IPTTVRVSTEAN
SIVPISRGQRQKSSDESCLVVLFAGDYTIA-N-ARKLIDEMVGKGFFLVQTKEVSMKAED
AQRVFREK-APDFLPLLNKGPVIALE------------FNGDGAVEVCQLIVNEIF--NG
TKMFVS
>lcl|NP_598430_|10090|MUS~MUSCULUS|NME_10
NIYIFDHSATITIDDCTNCVIFLGPVKGSVFFRNCRTLACQQFRVRDCRKLEVFLCCATQ
PYYPELAAQFKDAGLSIFNNIWSHHDFTPVSGWSLLPENAVVQDYVP-IPMTVRISTEAN
SIVPVSRGQRQKYSDESCLVVLFADDYTTA-N-ARKLIDEMVGKGFSLVQTKEMSMKTED
AQRVFQEK-ASDFLLLLNKGPVIALE------------FNGDDAVQECHLIVNGMF--NG
TKMFVS
>lcl|NP_001008680_|9031|GALLUS~GALLUS|NME_10
SIYIFDHSATVTIDDCVNCQIFLGPIKGSVFFRNCKIVACQQFRTRDCRRLEVFLCCATQ
PYYPELALQFKDAGLSIFNNTWSNHDFTPVSGWGLLPENAVVQDYVP-LPASVRVSTDAM
SIIPITRGQRQKNSDESCLAVFFAGDYTTA-N-ARKLIDEMTGKGFQLVQTKEVSMKAED
AQRVFQQC-ASEFIPLLERGPVVALE------------FNGDGAVEGCRNTVNDVF--NG
TKVFVS
>lcl|ENSACAP00000011842_|28377|ANOLIS~CAROLINENSIS|NME_10
NIYIFDHSATITIDDCTGCRIFLGPVKGSVFFRDCKVVACQQFRTRDCRKMEVFLCCATQ
PYYPELALQMKDAGLSIFNNTWSNHDFTPVSGWGLLPEDVSVQECVP-LPTIVRISTDGN
SIIPVTQGRRQKHSEESCLVVFFAGDYTTA-N-ARKLIDEMTGKNFGLVHTKEVPMKADD
AHRVFQQR-APEFLPLLEKGPVVALE------------FNGDGTIAACQEIVANVF--SG
AKVFVS
>lcl|ENSXETP00000008933_|8364|XENOPUS~TROPICALIS|NME_10
NIYIFDHSATITIDDCTNCRIFLGPVKGSVFFRDCKVVACQQFRTRDCRRMDVFLCCSTQ
PYYPELALQFKEAGLSIFNNTWSNHDFTPVAGWSLLPPDSVIQDFIP-LPDSVRVSADIH
SIIPVTWGQRLKKSDESCLVVFFAGDYTTA-N-ARKMIDEMVGKGLSLIQTKEVAMKTED
AKRVFQDK-VTDLISLVEKGPVVALE------------FNGDGAVDNCQSVISNTF--SG
SKVFVS
>lcl|NP_998611_|7955|DANIO~RERIO|NME_10
NIFVLDHSATITIDDCVNCRIVLGPVKGSVFFRDCKVVACQQFRTRDCKKMDVFLCCATQ
PYYPELAFHFKDAGLSIFNNNWSNHDFTPVSGWSLLPEDAVVLDHVPPDPESVRIATEAG
SIVPLTKGSRRTESEESCLFVFFAGDYTTA--NARKLIDEATAKGFVLIQTKEVSMRPED
VSRVFQNNAESLTWITK--GPVVALE------------LNGDGVVEACRSFANEVF--NG
TKLFVS
>lcl|ENSTRUP00000027655_|47663|TAKIFUGU~RUBRIPES|NME_10
NIFVFDHSATITIDDCVNCRIVLGPVKGSVFFRDCKVVACQQFRTRDCKKMDVFLCCATQ
PYYPELAFHFKDAGLSIFNNNWSNHDFTPVSEWSLLPETSSVLDFVP-APDTVRVSADPA
SIVPLTKGGRRKDSEESCLFVFFAGEYTTA--NARKMIDEATAKGFVLIQTKEVSMRPED
VKRVFQNNADDLVWISK--------------GPVIALELSGDGVVEACNNIAKEVFS--G
TKIFVS
